# Supplementary material for: Sox2 modulation increases naïve pluripotency plasticity
Source: iScience. 2021 Feb 6;24(3):102153. doi: 10.1016/j.isci.2021.102153 (PMC7903329; doi:10.1016/j.isci.2021.102153)
Supplement: Data S1. List of differentially expressed genes between Sox2-low iPSCs and control iPSCs, related to Figure 6 [file mmc2.xlsx]

## Sheet: Sheet1
Gene	mle	p.values.adj
Lefty2	8.07947	6.35e-06		Up in WT and rescue
Pianp	5.68891	0.00206852
Lama1	5.59813	5.92e-06
Sox13	5.47709	0.000173421
Sox15	5.38631	0.00365887
Crabp1	5.29553	6.34e-08
Prps2	5.26527	0.000318259
Cfp	5.23501	0.001335
Lin28a	5.05345	0.010116
Rab31	5.05345	0.010116
Tmem47	4.93241	0.00122666
Eif2s3y	4.81137	6.68e-06
Fgf3	4.78111	5.78e-08
Rnf208	4.78111	0.022844
Nkx1-2	4.75085	0.0169715
Mobp	4.72059	0.0169017
Cd37	4.69033	0.00108598
St8sia6	4.62981	0.00913545
Tppp3	4.62981	0.010116
Tunar	4.56929	0.0146919
Ncs1	4.53903	0.0426428
Kirrel2	4.50877	1.17e-05
Chd3	4.50877	0.00901973
Mycl	4.50877	0.0098617
Myof	4.47851	0.00104257
Snhg11	4.44825	0.0419015
Kcnip3	4.41799	0.0335933
Kcnn1	4.41799	0.0442458
D8Ertd82e	4.35747	0.00555972
Syndig1	4.32721	0.0144287
Cryge	4.29695	0.00796448
Csrnp3	4.29695	0.0180306
Mapk8ip1	4.23643	0.0312704
Cidea	4.17591	2.06e-05
Igfbp2	4.14564	1.89e-09
Ddx3y	4.08512	1.75e-05
Atg9b	4.08512	0.0277349
Cdh3	4.0246	1.08e-05
Fzd3	3.99434	2.76e-05
Krtdap	3.99434	0.000659153
Camk2b	3.96408	3.83e-06
Eda2r	3.96408	1.38e-05
Dab1	3.96408	2.36e-05
Lefty1	3.96408	0.00137087
Gabrb3	3.90356	0.0301873
Sdc2	3.8733	4.48e-05
Pkd1l2	3.81278	2.38e-05
Cdc42ep1	3.78252	6.38e-06
Radil	3.78252	0.014151
Ric3	3.78252	0.0491538
Vav2	3.75226	0.000430652
Krt42	3.722	1.89e-09
St6gal1	3.66148	6.16e-06
Map7d2	3.66148	0.0436209
Pga5	3.63122	0.00019298
Pou4f1	3.63122	0.0243228
Ephb6	3.63122	0.0304559
Pdgfrl	3.60096	0.000471374
Crygd	3.5707	0.000203037
Ank	3.5707	0.02531
Aard	3.54044	1.21e-05
Efs	3.54044	2.99e-05
Slc23a4	3.54044	2.99e-05
Crmp1	3.54044	9.36e-05
Pip4k2a	3.54044	0.00018474
Podxl	3.54044	0.0359388
Dmrt3	3.51018	1.21e-05
Pls1	3.4194	0.0014036
Fgf10	3.38914	1.32e-05
Osbpl3	3.38914	2.29e-05
Xk	3.35888	0.000112148
D630023F18Rik	3.35888	0.000120505
She	3.35888	0.000120656
Fam20c	3.32862	1.78e-05
Map1b	3.32862	9.94e-05
Rhpn1	3.29836	8.7e-05
Psors1c2	3.29836	0.00368302
B3glct	3.29836	0.0114442
Has3	3.2681	0.00129202
Ssbp2	3.2681	0.00255994
Clcn4	3.23784	0.00073124
Plk5	3.23784	0.0257724
Slit2	3.23784	0.0301873
2300002M23Rik	3.20758	0.00219209
Uty	3.17732	0.00220275
Il12rb1	3.17732	0.00314058
Soat2	3.14706	0.000111931
Spsb4	3.14706	0.0017338
BC049715	3.05628	0.0136126
Ifngr2	3.05628	0.0178147
Pla2g1b	3.02602	6e-09
Cdh2	3.02602	0.000430652
Lck	2.9655	2.26e-06
Nfix	2.90498	0.0471694
Slc5a5	2.87472	0.00972664
Chrna7	2.84446	0.00101831
Vim	2.8142	1.89e-09
Iqsec2	2.78394	0.00018474
Dpp4	2.69316	0.0127958
Nkx6-2	2.63264	1.25e-05
Mmp14	2.5116	0.026116
Pcolce2	2.48133	2.76e-05
Sult4a1	2.45107	0.00873059
Phlda3	2.42081	0.00406661
Tubb3	2.39055	1.71e-06
Rims1	2.39055	0.00229895
Gpc3	2.39055	0.00365887
Cd276	2.36029	0.00214795
Pmel	2.36029	0.0433634
Bex1	2.29977	1.89e-09
Slc7a3	2.29977	0.000810201
Tmem40	2.17873	0.00126812
Stx3	2.14847	0.000126002
Igf2bp2	2.08795	0.0155938
Kctd15	2.08795	0.0298489
Calcoco2	2.02743	0.00678794
Abcb1b	1.99717	0.0097241
Lhpp	1.96691	0.00555972
Rbp1	1.96691	0.0285387
Pard6a	1.93665	0.0431958
Epb41l4a	1.84587	0.0046923
Hmces	1.78535	2.73e-05
Gtsf1l	1.78535	0.000810201
Impdh1	1.72483	0.0146982
Aplp1	1.72483	0.0204578
Tmsb4x	1.66431	1.27e-08
Utf1	1.63405	0.0110367
Usp28	1.54327	0.0100124
Kdm5b	1.51301	1.21e-05
Stmn2	1.48275	0.0301873
Alpl	1.45249	1.72e-06
Kit	1.45249	0.00980988
Smtnl2	1.39197	0.00324105
Nmnat2	1.36171	0.0409892
Upp1	1.30119	4.83e-06
Dppa4	1.30119	0.0149143
Rasgrp2	1.27093	0.00666738
Mfge8	1.24067	0.000788786
Jam2	1.14989	0.000364354
D230025D16Rik	1.11963	0.0191214
Syce2	1.08937	0.000749768
Csrp2	1.02885	0.00255974
Bex4	0.998586	0.00731736
Fblim1	0.968326	0.0129262
Isyna1	0.968326	0.0339589
Ifrd1	0.847285	0.0192608
Dpp3	0.847285	0.0227623
Mrpl45	0.817025	0.00213372
Uck2	0.817025	0.0145643
Fscn1	0.756505	0.00146846
Marcksl1	0.756505	0.0277349
Prmt5	0.695984	0.0108026
Morc1	0.695984	0.0301873
Adprh	0.665724	0.0167861
Sod2	0.635464	0.00438047
Pole4	0.635464	0.0086294
Gsta4	0.635464	0.0227623
Rnf165	0.574943	0.00320321
Cacybp	0.574943	0.0148474
Tac2	0.544683	0.0312704
Ckb	0.514423	0.0119573
Fam159a	0.484163	0.00913545
Sod1	0.453903	0.0255586
Upk2	0.423643	0.00901973
Slc9b2	0.423643	0.00904821
Cct6b	0.423643	0.0154637
Eif4a1	0.393382	0.0304559
Nos3	0.332862	0.0294888
Cdx2	0.332862	0.0438879
Penk	0.302602	0.0214859
Dgkh	0.302602	0.0301873
Sh2d4a	-0.332862	0.0388376		Up in -/-Sox2-low
Rpl41	-0.393382	0.0478207
Pdzk1	-0.453903	0.0116756
Gm10076	-0.453903	0.0443138
Slc25a3	-0.484163	0.00555972
Tpm3	-0.484163	0.0169715
Atp5d	-0.484163	0.0289651
Hoxc11	-0.544683	0.0147852
Cox6a1	-0.574943	0.0023958
Uqcr11	-0.574943	0.00365887
Atp5f1	-0.605204	0.000493687
Gpx4	-0.605204	0.00304166
Lamp1	-0.605204	0.00609394
Lamtor5	-0.605204	0.0443138
Snx3	-0.635464	0.00135226
Rps12	-0.665724	8.45e-05
Adh5	-0.695984	0.000810201
Rps27	-0.695984	0.000810201
Ndufc1	-0.695984	0.0100909
Arpc1b	-0.695984	0.0232453
Ndufb11	-0.695984	0.034598
Fdps	-0.726244	0.00122666
Hadh	-0.756505	0.0158971
Sh3bgrl3	-0.756505	0.0241972
Mcl1	-0.756505	0.0358722
Cnn3	-0.786765	1.79e-05
Metap2	-0.786765	0.0014619
Mrps21	-0.786765	0.0127297
Cers2	-0.786765	0.02531
Apoa1bp	-0.817025	0.0246229
Idh3b	-0.877545	0.0115758
Selenof	-0.907805	2.23e-05
Ptms	-0.907805	0.000161631
Aes	-0.907805	0.00208129
Mtfr1	-0.907805	0.00360569
S100a11	-0.968326	0.00274502
Cltb	-0.968326	0.00731736
Glmp	-0.998586	3.49e-05
Armc1	-1.02885	0.00499926
Trim59	-1.02885	0.010116
Gstm2	-1.02885	0.0341574
Elovl6	-1.02885	0.0373532
Cdkn1a	-1.05911	0.00213374
Prep	-1.08937	1.86e-05
Ctsc	-1.08937	0.0260758
Nqo1	-1.11963	0.00122666
Tpd52l1	-1.11963	0.0168735
Mfsd1	-1.14989	0.00500461
Kctd6	-1.18015	0.00468431
Fam63a	-1.21041	7.76e-06
Bcam	-1.21041	0.0109127
Msn	-1.21041	0.0433208
Anxa4	-1.27093	2.76e-05
Stat6	-1.27093	0.0267527
Eif4ebp2	-1.30119	0.038804
Cxx1b	-1.33145	0.0169017
2510039O18Rik	-1.33145	0.0285387
Cstb	-1.36171	1.89e-09
Hdgf	-1.36171	1.89e-09
Psap	-1.39197	1.61e-05
Lxn	-1.39197	0.00353962
B2m	-1.42223	0.00197902
Smpd2	-1.42223	0.0337716
Cth	-1.45249	0.000195702
Sp5	-1.45249	0.000533142
Cpne5	-1.51301	0.001335
Slc38a4	-1.54327	0.000659153
Hk1	-1.69457	6.35e-06
Phgdh	-1.72483	4.3e-09
Celf4	-1.72483	0.0374433
Apobec2	-1.72483	0.0419015
Wls	-1.78535	0.0445175
Calr4	-1.84587	0.0391163
Sesn1	-1.93665	0.0260758
Anxa3	-1.99717	0.0266445
Itpr1	-1.99717	0.0301873
Traf3ip2	-2.02743	0.00761758
Pfkm	-2.05769	0.0016177
Peg10	-2.08795	0.000647937
Dbt	-2.11821	0.0388376
Syk	-2.11821	0.0421965
Vgll4	-2.14847	0.00332208
Irgm1	-2.14847	0.0168735
Pea15a	-2.14847	0.0260968
Des	-2.26951	0.000334656
Sgce	-2.42081	0.0168735
Ntf5	-2.42081	0.0494344
Slc16a9	-2.45107	0.00013429
Cpe	-2.60238	9.6e-09
Abca13	-2.60238	0.000727662
Shisa4	-2.6629	0.00140276
Car2	-2.72342	1.61e-05
Sprr2b	-2.75368	0.00156357
Pon2	-2.78394	0.000531427
Adgrg1	-2.84446	8.12e-09
Maml2	-2.99576	0.00719135
Samd7	-3.1168	0.00032045
Phyhip	-3.17732	0.00145641
Rhox2d	-3.17732	0.0105771
Mylk	-3.2681	0.00019298
Zfp273	-3.2681	0.00229895
Adgrg3	-3.2681	0.0155938
Spire1	-3.29836	0.0032879
Ldoc1l	-3.35888	0.0422838
Glb1l	-3.38914	0.0266471
Lpo	-3.4194	1.1e-05
Btn2a2	-3.4194	0.0180615
Dip2a	-3.4194	0.046509
Wdr86	-3.44966	1.28e-05
Nat8f3	-3.44966	1.3e-05
Pax6	-3.44966	0.000104029
Rhox2c	-3.51018	1.17e-05
Adgrd1	-3.51018	0.0112806
Pde8b	-3.54044	0.00719135
Hdac7	-3.60096	0.0441679
Patj	-3.66148	0.00073124
Aldh3b1	-3.69174	5.28e-06
Kdr	-3.69174	6.68e-06
Atp1a4	-3.69174	0.0285541
Pnma2	-3.722	0.039877
Hck	-3.78252	1.89e-09
Parva	-3.78252	5.34e-06
Pet2	-3.84304	0.000438934
4930558C23Rik	-3.84304	0.0323185
Tnnt2	-3.93382	2.15e-05
Grb14	-3.96408	0.0285541
Sync	-3.99434	0.00731376
Fam63b	-4.05486	0.00901961
Krt19	-4.08512	0.000229338
Slco2a1	-4.08512	0.00533858
Zfp36l3	-4.08512	0.0149143
Extl2	-4.11538	0.0075148
Otx2	-4.14564	0.0343264
Rhox2b	-4.20617	0.00140276
Asgr2	-4.20617	0.0196955
Sprr2a3	-4.32721	0.00611481
Pgam2	-4.35747	8.93e-06
Rhbg	-4.41799	0.00908771
Cadm4	-4.44825	0.010116
Ampd3	-4.44825	0.0180615
Lhb	-4.50877	0.00269438
Six2	-4.50877	0.0116965
Tmem144	-4.56929	2.76e-05
Ifi27	-4.66007	0.01311
Grid2	-4.78111	0.0097241
Snap91	-4.84163	0.0145464
Dab2	-4.87189	8.19e-07
Pbx1	-4.90215	5.25e-07
Arhgef3	-4.99293	0.000916141
Gpx8	-5.20475	3.03e-05
Fyn	-5.29553	0.0103041
Sgms2	-5.50735	7.76e-06
Fxyd2	-5.50735	0.0016177
Vill	-6.59672	3.01e-09
